# Supplementary material for: Altered profile of glycosylated proteins in serum samples obtained from patients with Hashimoto′s thyroiditis following depletion of highly abundant proteins
Source: Front Immunol. 2023 Jun 30;14:1182842. doi: 10.3389/fimmu.2023.1182842 (PMC10348014; doi:10.3389/fimmu.2023.1182842)
Supplement: Supplementary file 1 [file DataSheet_1.zip]

Archive with 64 entries (62 files):
- original figures and tables for identifying the facticity of the study/
- original figures and tables for identifying the facticity of the study/Up regulation_GO.xlsx
- original figures and tables for identifying the facticity of the study/Up regulation_KEGG_Pathway.xlsx
- original figures and tables for identifying the facticity of the study/normalizing data of lectin microarrays.xlsx
- original figures and tables for identifying the facticity of the study/original data of lectin microarrays.xlsx
- original figures and tables for identifying the facticity of the study/original image for lectin microarray/
- original figures and tables for identifying the facticity of the study/original image for lectin microarray/2259.jpg
- original figures and tables for identifying the facticity of the study/original image for lectin microarray/2339.jpg
- original figures and tables for identifying the facticity of the study/original image for lectin microarray/2480.jpg
- original figures and tables for identifying the facticity of the study/original image for lectin microarray/2569.jpg
- original figures and tables for identifying the facticity of the study/original image for lectin microarray/2602.jpg
- original figures and tables for identifying the facticity of the study/original image for lectin microarray/2609.jpg
- original figures and tables for identifying the facticity of the study/original image for lectin microarray/2610.jpg
- original figures and tables for identifying the facticity of the study/original image for lectin microarray/2611.jpg
- original figures and tables for identifying the facticity of the study/original image for lectin microarray/2612.jpg
- original figures and tables for identifying the facticity of the study/original image for lectin microarray/2620.jpg
- original figures and tables for identifying the facticity of the study/original image for lectin microarray/2623.jpg
- original figures and tables for identifying the facticity of the study/original image for lectin microarray/2626.jpg
- original figures and tables for identifying the facticity of the study/original image for lectin microarray/2628.jpg
- original figures and tables for identifying the facticity of the study/original image for lectin microarray/2629.jpg
- original figures and tables for identifying the facticity of the study/original image for lectin microarray/2630.jpg
- original figures and tables for identifying the facticity of the study/original image for lectin microarray/2631.jpg
- original figures and tables for identifying the facticity of the study/original image for lectin microarray/2635.jpg
- original figures and tables for identifying the facticity of the study/original image for lectin microarray/2637.jpg
- original figures and tables for identifying the facticity of the study/original image for lectin microarray/2639.jpg
- original figures and tables for identifying the facticity of the study/original image for lectin microarray/2642.jpg
- original figures and tables for identifying the facticity of the study/original image for lectin microarray/2644.jpg
- original figures and tables for identifying the facticity of the study/original image for lectin microarray/2647.jpg
- original figures and tables for identifying the facticity of the study/original image for lectin microarray/2649.jpg
- original figures and tables for identifying the facticity of the study/original image for lectin microarray/2652.jpg
- original figures and tables for identifying the facticity of the study/original image for lectin microarray/2656.jpg
- original figures and tables for identifying the facticity of the study/original image for lectin microarray/2661.jpg
- original figures and tables for identifying the facticity of the study/original image for lectin microarray/2662.jpg
- original figures and tables for identifying the facticity of the study/original image for lectin microarray/3100.jpg
- original figures and tables for identifying the facticity of the study/original image for lectin microarray/3101.jpg
- original figures and tables for identifying the facticity of the study/original image for lectin microarray/3102.jpg
- original figures and tables for identifying the facticity of the study/original image for lectin microarray/3103.jpg
- original figures and tables for identifying the facticity of the study/original image for lectin microarray/3104.jpg
- original figures and tables for identifying the facticity of the study/original image for lectin microarray/3105.jpg
- original figures and tables for identifying the facticity of the study/original image for lectin microarray/3106.jpg
- original figures and tables for identifying the facticity of the study/original image for lectin microarray/3107.jpg
- original figures and tables for identifying the facticity of the study/original image for lectin microarray/3108.jpg
- original figures and tables for identifying the facticity of the study/original image for lectin microarray/3109.jpg
- original figures and tables for identifying the facticity of the study/original image for lectin microarray/3110.jpg
- original figures and tables for identifying the facticity of the study/original image for lectin microarray/3111.jpg
- original figures and tables for identifying the facticity of the study/original image for lectin microarray/3112.jpg
- original figures and tables for identifying the facticity of the study/original image for lectin microarray/3113.jpg
- original figures and tables for identifying the facticity of the study/original image for lectin microarray/3114.jpg
- original figures and tables for identifying the facticity of the study/original image for lectin microarray/3115.jpg
- original figures and tables for identifying the facticity of the study/original image for lectin microarray/3116.jpg
- original figures and tables for identifying the facticity of the study/original image for lectin microarray/3117.jpg
- original figures and tables for identifying the facticity of the study/original image for lectin microarray/3118.jpg
- original figures and tables for identifying the facticity of the study/original image for lectin microarray/3119.jpg
- original figures and tables for identifying the facticity of the study/original image for lectin microarray/3120.jpg
- original figures and tables for identifying the facticity of the study/original image for lectin microarray/3122.jpg
- original figures and tables for identifying the facticity of the study/original image for lectin microarray/3123.jpg
- original figures and tables for identifying the facticity of the study/original image for lectin microarray/3124.jpg
- original figures and tables for identifying the facticity of the study/original image for lectin microarray/3126.jpg
- original figures and tables for identifying the facticity of the study/original image for lectin microarray/3127.jpg
- original figures and tables for identifying the facticity of the study/original image for lectin microarray/lectin microarray 1.jpg
- original figures and tables for identifying the facticity of the study/original image for lectin microarray/lectin microarray 2.jpg
- original figures and tables for identifying the facticity of the study/original image for lectin microarray/lectin microarray 3.jpg
- original figures and tables for identifying the facticity of the study/original image for lectin microarray/lectin microarray 4.jpg
- original figures and tables for identifying the facticity of the study/whole pictures of lectin blot.pptx
