# Supplementary material for: Altered profile of glycosylated proteins in serum samples obtained from patients with Hashimoto′s thyroiditis following depletion of highly abundant proteins
Source: Front Immunol. 2023 Jun 30;14:1182842. doi: 10.3389/fimmu.2023.1182842 (PMC10348014; doi:10.3389/fimmu.2023.1182842)
Supplement: Supplementary file 1 [file DataSheet_1.zip › original figures and tables for identifying the facticity of the study/Up regulation_GO.xlsx]

## Sheet: GO_BP
ID

## Sheet: GO_CC
ID

## Sheet: GO_MF
ID
